# Supplementary material for: Glyphosate and AMPA in Human Urine of HBM4EU Aligned Studies: Part A Children
Source: Toxics. 2022 Aug 12;10(8):470. doi: 10.3390/toxics10080470 (PMC9415901; doi:10.3390/toxics10080470)
Supplement: Supplementary file 1 [file toxics-10-00470-s001.zip]

Archive with 1 entries (1 files):
- toxics-1825547-supplementary.pdf
